# Supplementary material for: A High−Performance Anti−Corrosive Epoxy Coating Based on Ultra−Thin Hydroxyapatite Nanosheets with pH−Responsive Functions
Source: Molecules. 2023 Aug 24;28(17):6223. doi: 10.3390/molecules28176223 (PMC10488751; doi:10.3390/molecules28176223)
Supplement: Supplementary file 1 [file molecules-28-06223-s001.zip]

Archive with 1 entries (1 files):
- molecules-2496340-supplementary.pdf
